# Supplementary material for: Catalytic asymmetric hydroxylative dearomatization of 2-naphthols: synthesis of lacinilene derivatives
Source: Chem Sci. 2017 Jul 24;8(9):6645–9. doi: 10.1039/c7sc02809a (PMC5625263; doi:10.1039/c7sc02809a)
Supplement: Supplementary file 2 [file SC-008-C7SC02809A-s002.cif]

# Electronic Supplementary Material (ESI) for Chemical Science.
# This journal is © The Royal Society of Chemistry 2017

####################################################################### 
# 
# This file contains crystal structure data downloaded from the 
# Cambridge Structural Database (CSD) hosted by the Cambridge 
# Crystallographic Data Centre (CCDC).
# 
# Full information about CCDC data access policies and citation 
# guidelines are available at http://www.ccdc.cam.ac.uk/access/V1 
# 
# Audit and citation data items may have been added by the CCDC. 
# Please retain this information to preserve the provenance of 
# this file and to allow appropriate attribution of the data. 
# 
#######################################################################

data_fxm-zy-tbsoh-135k
_database_code_depnum_ccdc_archive 'CCDC 1536822'
_audit_update_record             
;
2017-03-09 deposited with the CCDC.
2017-07-21 downloaded from the CCDC.
;
_audit_creation_date             2017-01-11
_audit_creation_method           
;
Olex2 1.2
(compiled 2016.02.19 svn.r3266 for OlexSys, GUI svn.r5155)
;
_chemical_name_common            ?
_chemical_name_systematic        ?
_chemical_formula_moiety         '2(C19 H28 O3 Si)'
_chemical_formula_sum            'C38 H56 O6 Si2'
_chemical_formula_weight         665.00
_chemical_absolute_configuration ad
_chemical_melting_point          ?
loop_
_atom_type_symbol
_atom_type_description
_atom_type_scat_dispersion_real
_atom_type_scat_dispersion_imag
_atom_type_scat_source
C C 0.0181 0.0091 'International Tables Vol C Tables 4.2.6.8 and 6.1.1.4'
H H 0.0000 0.0000 'International Tables Vol C Tables 4.2.6.8 and 6.1.1.4'
O O 0.0492 0.0322 'International Tables Vol C Tables 4.2.6.8 and 6.1.1.4'
Si Si 0.2541 0.3302 'International Tables Vol C Tables 4.2.6.8 and 6.1.1.4'

_shelx_space_group_comment       
;
The symmetry employed for this shelxl refinement is uniquely defined
by the following loop, which should always be used as a source of
symmetry information in preference to the above space-group names.
They are only intended as comments.
;
_space_group_crystal_system      monoclinic
_space_group_IT_number           4
_space_group_name_H-M_alt        'P 1 21 1'
_space_group_name_Hall           'P 2yb'
loop_
_space_group_symop_operation_xyz
'x, y, z'
'-x, y+1/2, -z'

_cell_length_a                   21.9182(9)
_cell_length_b                   6.1752(3)
_cell_length_c                   14.8927(6)
_cell_angle_alpha                90
_cell_angle_beta                 100.846(4)
_cell_angle_gamma                90
_cell_volume                     1979.71(15)
_cell_formula_units_Z            2
_cell_measurement_reflns_used    8100
_cell_measurement_temperature    135
_cell_measurement_theta_max      72.1700
_cell_measurement_theta_min      4.1490
_shelx_estimated_absorpt_T_max   ?
_shelx_estimated_absorpt_T_min   ?
_exptl_absorpt_coefficient_mu    1.133
_exptl_absorpt_correction_T_max  1.00000
_exptl_absorpt_correction_T_min  0.36063
_exptl_absorpt_correction_type   multi-scan
_exptl_absorpt_process_details   
;
CrysAlisPro, Agilent Technologies,
Version 1.171.37.35 (release 13-08-2014 CrysAlis171 .NET)
(compiled Aug 13 2014,18:06:01)
Empirical absorption correction using spherical harmonics,
 implemented in SCALE3 ABSPACK scaling algorithm.
;
_exptl_absorpt_special_details   ?
_exptl_crystal_colour            'clear light colourless'
_exptl_crystal_colour_lustre     clear
_exptl_crystal_colour_modifier   light
_exptl_crystal_colour_primary    colourless
_exptl_crystal_density_diffrn    1.116
_exptl_crystal_density_meas      ?
_exptl_crystal_density_method    ?
_exptl_crystal_description       plate
_exptl_crystal_F_000             720
_exptl_crystal_size_max          0.75
_exptl_crystal_size_mid          0.6
_exptl_crystal_size_min          0.2
_exptl_transmission_factor_max   ?
_exptl_transmission_factor_min   ?
_diffrn_reflns_av_R_equivalents  0.0590
_diffrn_reflns_av_unetI/netI     0.0504
_diffrn_reflns_Laue_measured_fraction_full 0.997
_diffrn_reflns_Laue_measured_fraction_max 0.954
_diffrn_reflns_limit_h_max       26
_diffrn_reflns_limit_h_min       -26
_diffrn_reflns_limit_k_max       6
_diffrn_reflns_limit_k_min       -7
_diffrn_reflns_limit_l_max       18
_diffrn_reflns_limit_l_min       -18
_diffrn_reflns_number            20490
_diffrn_reflns_point_group_measured_fraction_full 0.878
_diffrn_reflns_point_group_measured_fraction_max 0.831
_diffrn_reflns_theta_full        67.684
_diffrn_reflns_theta_max         74.969
_diffrn_reflns_theta_min         5.543
_diffrn_ambient_environment      air
_diffrn_ambient_temperature      135
_diffrn_detector                 'CCD plate'
_diffrn_detector_area_resol_mean 15.9595
_diffrn_detector_type            EosS2
_diffrn_measured_fraction_theta_full 0.997
_diffrn_measured_fraction_theta_max 0.954
_diffrn_measurement_details      
;
#__ type_ start__ end____ width___ exp.time_
  1 omega  -31.00   53.00   1.0000    1.0000
omega____ theta____ kappa____ phi______ frames
    -       36.1671  -57.0000   30.0000 84

#__ type_ start__ end____ width___ exp.time_
  2 omega   23.00   90.00   1.0000    1.0000
omega____ theta____ kappa____ phi______ frames
    -       36.1671 -125.0000    0.0000 67

#__ type_ start__ end____ width___ exp.time_
  3 omega   17.00  105.00   1.0000    1.0000
omega____ theta____ kappa____ phi______ frames
    -       36.1671   38.0000 -120.0000 88

#__ type_ start__ end____ width___ exp.time_
  4 omega   17.00  105.00   1.0000    1.0000
omega____ theta____ kappa____ phi______ frames
    -       36.1671   38.0000 -180.0000 88

#__ type_ start__ end____ width___ exp.time_
  5 omega  -34.00  105.00   1.0000    1.0000
omega____ theta____ kappa____ phi______ frames
    -       36.1671   -6.0000 -153.0000 139

#__ type_ start__ end____ width___ exp.time_
  6 omega    9.00  104.00   1.0000    1.0000
omega____ theta____ kappa____ phi______ frames
    -       36.1671   77.0000 -150.0000 95

#__ type_ start__ end____ width___ exp.time_
  7 omega   19.00  103.00   1.0000    1.0000
omega____ theta____ kappa____ phi______ frames
    -       36.1671   57.0000    0.0000 84

#__ type_ start__ end____ width___ exp.time_
  8 omega   17.00  105.00   1.0000    1.0000
omega____ theta____ kappa____ phi______ frames
    -       36.1671   38.0000  150.0000 88

#__ type_ start__ end____ width___ exp.time_
  9 omega   26.00   69.00   1.0000    1.0000
omega____ theta____ kappa____ phi______ frames
    -       36.1671  -99.0000  -30.0000 43

#__ type_ start__ end____ width___ exp.time_
 10 omega   19.00   53.00   1.0000    1.0000
omega____ theta____ kappa____ phi______ frames
    -       36.1671   57.0000   30.0000 34

#__ type_ start__ end____ width___ exp.time_
 11 omega    9.00   57.00   1.0000    1.0000
omega____ theta____ kappa____ phi______ frames
    -       36.1671   77.0000   90.0000 48

#__ type_ start__ end____ width___ exp.time_
 12 omega   77.00  102.00   1.0000    1.0000
omega____ theta____ kappa____ phi______ frames
    -       36.1671   77.0000  150.0000 25

#__ type_ start__ end____ width___ exp.time_
 13 omega   78.00  103.00   1.0000    1.0000
omega____ theta____ kappa____ phi______ frames
    -       36.1671   57.0000   30.0000 25

#__ type_ start__ end____ width___ exp.time_
 14 omega   31.00   58.00   1.0000    1.0000
omega____ theta____ kappa____ phi______ frames
    -       36.1671   57.0000 -150.0000 27

#__ type_ start__ end____ width___ exp.time_
 15 omega    7.00   49.00   1.0000    1.0000
omega____ theta____ kappa____ phi______ frames
    -       36.1671   19.0000 -180.0000 42

#__ type_ start__ end____ width___ exp.time_
 16 omega    7.00   34.00   1.0000    1.0000
omega____ theta____ kappa____ phi______ frames
    -       36.1671  -77.0000   90.0000 27

#__ type_ start__ end____ width___ exp.time_
 17 omega   17.00   58.00   1.0000    1.0000
omega____ theta____ kappa____ phi______ frames
    -       36.1671   77.0000  150.0000 41

#__ type_ start__ end____ width___ exp.time_
 18 omega   87.00  113.00   1.0000    3.2400
omega____ theta____ kappa____ phi______ frames
    -      108.0000   30.0000  150.0000 26

#__ type_ start__ end____ width___ exp.time_
 19 omega  132.00  158.00   1.0000    3.2400
omega____ theta____ kappa____ phi______ frames
    -      108.0000   77.0000 -180.0000 26

#__ type_ start__ end____ width___ exp.time_
 20 omega   44.00   95.00   1.0000    3.2400
omega____ theta____ kappa____ phi______ frames
    -      108.0000  -94.0000  120.0000 51

#__ type_ start__ end____ width___ exp.time_
 21 omega   82.00  107.00   1.0000    3.2400
omega____ theta____ kappa____ phi______ frames
    -      108.0000   77.0000 -180.0000 25

#__ type_ start__ end____ width___ exp.time_
 22 omega   71.00   96.00   1.0000    3.2400
omega____ theta____ kappa____ phi______ frames
    -      108.0000   15.0000   90.0000 25

#__ type_ start__ end____ width___ exp.time_
 23 omega  121.00  172.00   1.0000    3.2400
omega____ theta____ kappa____ phi______ frames
    -      108.0000   77.0000   60.0000 51

#__ type_ start__ end____ width___ exp.time_
 24 omega   81.00  107.00   1.0000    3.2400
omega____ theta____ kappa____ phi______ frames
    -      108.0000   77.0000   30.0000 26

#__ type_ start__ end____ width___ exp.time_
 25 omega   87.00  113.00   1.0000    3.2400
omega____ theta____ kappa____ phi______ frames
    -      108.0000   30.0000 -180.0000 26

#__ type_ start__ end____ width___ exp.time_
 26 omega   91.00  116.00   1.0000    3.2400
omega____ theta____ kappa____ phi______ frames
    -      108.0000   61.0000 -180.0000 25

#__ type_ start__ end____ width___ exp.time_
 27 omega   90.00  116.00   1.0000    3.2400
omega____ theta____ kappa____ phi______ frames
    -      108.0000   61.0000   90.0000 26

#__ type_ start__ end____ width___ exp.time_
 28 omega   39.00   64.00   1.0000    3.2400
omega____ theta____ kappa____ phi______ frames
    -      108.0000  -94.0000   60.0000 25

#__ type_ start__ end____ width___ exp.time_
 29 omega   80.00  107.00   1.0000    3.2400
omega____ theta____ kappa____ phi______ frames
    -      108.0000  -94.0000   60.0000 27

#__ type_ start__ end____ width___ exp.time_
 30 omega   94.00  121.00   1.0000    3.2400
omega____ theta____ kappa____ phi______ frames
    -      108.0000   45.0000   60.0000 27

#__ type_ start__ end____ width___ exp.time_
 31 omega   43.00  108.00   1.0000    3.2400
omega____ theta____ kappa____ phi______ frames
    -      108.0000  -94.0000 -180.0000 65

#__ type_ start__ end____ width___ exp.time_
 32 omega  122.00  169.00   1.0000    3.2400
omega____ theta____ kappa____ phi______ frames
    -      108.0000   77.0000  120.0000 47

#__ type_ start__ end____ width___ exp.time_
 33 omega   81.00  107.00   1.0000    3.2400
omega____ theta____ kappa____ phi______ frames
    -      108.0000   77.0000  120.0000 26

#__ type_ start__ end____ width___ exp.time_
 34 omega   81.00  107.00   1.0000    3.2400
omega____ theta____ kappa____ phi______ frames
    -      108.0000   77.0000   60.0000 26

#__ type_ start__ end____ width___ exp.time_
 35 omega   90.00  116.00   1.0000    3.2400
omega____ theta____ kappa____ phi______ frames
    -      108.0000   61.0000   60.0000 26

#__ type_ start__ end____ width___ exp.time_
 36 omega   81.00  107.00   1.0000    3.2400
omega____ theta____ kappa____ phi______ frames
    -      108.0000   77.0000    0.0000 26

#__ type_ start__ end____ width___ exp.time_
 37 omega   95.00  123.00   1.0000    3.2400
omega____ theta____ kappa____ phi______ frames
    -      108.0000   45.0000  150.0000 28

#__ type_ start__ end____ width___ exp.time_
 38 omega   91.00  117.00   1.0000    3.2400
omega____ theta____ kappa____ phi______ frames
    -      108.0000   30.0000   60.0000 26

#__ type_ start__ end____ width___ exp.time_
 39 omega   90.00  117.00   1.0000    3.2400
omega____ theta____ kappa____ phi______ frames
    -      108.0000   61.0000  120.0000 27

#__ type_ start__ end____ width___ exp.time_
 40 omega   91.00  118.00   1.0000    3.2400
omega____ theta____ kappa____ phi______ frames
    -      108.0000   61.0000    0.0000 27

#__ type_ start__ end____ width___ exp.time_
 41 omega   97.00  124.00   1.0000    3.2400
omega____ theta____ kappa____ phi______ frames
    -      108.0000   45.0000   90.0000 27

#__ type_ start__ end____ width___ exp.time_
 42 omega   81.00  107.00   1.0000    3.2400
omega____ theta____ kappa____ phi______ frames
    -      108.0000   77.0000   90.0000 26

#__ type_ start__ end____ width___ exp.time_
 43 omega   82.00  107.00   1.0000    3.2400
omega____ theta____ kappa____ phi______ frames
    -      108.0000   77.0000 -150.0000 25

#__ type_ start__ end____ width___ exp.time_
 44 omega  115.00  175.00   1.0000    3.2400
omega____ theta____ kappa____ phi______ frames
    -      108.0000   77.0000 -150.0000 60

#__ type_ start__ end____ width___ exp.time_
 45 omega   70.00   97.00   1.0000    3.2400
omega____ theta____ kappa____ phi______ frames
    -      108.0000   15.0000 -180.0000 27

#__ type_ start__ end____ width___ exp.time_
 46 omega   90.00  117.00   1.0000    3.2400
omega____ theta____ kappa____ phi______ frames
    -      108.0000   61.0000   30.0000 27

#__ type_ start__ end____ width___ exp.time_
 47 omega   87.00  113.00   1.0000    3.2400
omega____ theta____ kappa____ phi______ frames
    -      108.0000   30.0000  120.0000 26

#__ type_ start__ end____ width___ exp.time_
 48 omega  113.00  175.00   1.0000    3.2400
omega____ theta____ kappa____ phi______ frames
    -      108.0000   77.0000  150.0000 62

#__ type_ start__ end____ width___ exp.time_
 49 omega   87.00  114.00   1.0000    3.2400
omega____ theta____ kappa____ phi______ frames
    -      108.0000   30.0000   90.0000 27

#__ type_ start__ end____ width___ exp.time_
 50 omega   91.00  117.00   1.0000    3.2400
omega____ theta____ kappa____ phi______ frames
    -      108.0000   61.0000  150.0000 26

#__ type_ start__ end____ width___ exp.time_
 51 omega   92.00  117.00   1.0000    3.2400
omega____ theta____ kappa____ phi______ frames
    -      108.0000   45.0000 -180.0000 25

#__ type_ start__ end____ width___ exp.time_
 52 omega   89.00  114.00   1.0000    3.2400
omega____ theta____ kappa____ phi______ frames
    -      108.0000   30.0000 -150.0000 25

#__ type_ start__ end____ width___ exp.time_
 53 omega   81.00  107.00   1.0000    3.2400
omega____ theta____ kappa____ phi______ frames
    -      108.0000   77.0000  150.0000 26

#__ type_ start__ end____ width___ exp.time_
 54 omega  120.00  174.00   1.0000    3.2400
omega____ theta____ kappa____ phi______ frames
    -      108.0000   77.0000  -90.0000 54

#__ type_ start__ end____ width___ exp.time_
 55 omega   73.00  100.00   1.0000    3.2400
omega____ theta____ kappa____ phi______ frames
    -      108.0000   15.0000  120.0000 27

#__ type_ start__ end____ width___ exp.time_
 56 omega   87.00  114.00   1.0000    3.2400
omega____ theta____ kappa____ phi______ frames
    -      108.0000   29.0000 -154.2492 27
;
_diffrn_measurement_device       'four-circle diffractometer'
_diffrn_measurement_device_type  'New Gemini, Dual, Cu at zero, EosS2'
_diffrn_measurement_method       '\w scans'
_diffrn_orient_matrix_UB_11      -0.0809792000
_diffrn_orient_matrix_UB_12      -0.0069772000
_diffrn_orient_matrix_UB_13      -0.0553219000
_diffrn_orient_matrix_UB_21      -0.0675319000
_diffrn_orient_matrix_UB_22      0.0167604000
_diffrn_orient_matrix_UB_23      0.0450824000
_diffrn_orient_matrix_UB_31      0.0025235000
_diffrn_orient_matrix_UB_32      0.2486926000
_diffrn_orient_matrix_UB_33      -0.0045379000
_diffrn_radiation_monochromator  graphite
_diffrn_radiation_probe          x-ray
_diffrn_radiation_type           CuK\a
_diffrn_radiation_wavelength     1.54184
_diffrn_source                   'Enhance (Cu) X-ray Source'
_reflns_Friedel_coverage         0.587
_reflns_Friedel_fraction_full    0.732
_reflns_Friedel_fraction_max     0.681
_reflns_number_gt                6165
_reflns_number_total             6769
_reflns_odcompleteness_completeness 99.72
_reflns_odcompleteness_iscentric 1
_reflns_odcompleteness_theta     66.97
_reflns_special_details          
;
 Reflections were merged by SHELXL according to the crystal
 class for the calculation of statistics and refinement.
 
 _reflns_Friedel_fraction is defined as the number of unique
 Friedel pairs measured divided by the number that would be
 possible theoretically, ignoring centric projections and
 systematic absences.
;
_reflns_threshold_expression     'I > 2\s(I)'
_computing_cell_refinement       
;
CrysAlisPro, Agilent Technologies,
Version 1.171.37.35 (release 13-08-2014 CrysAlis171 .NET)
(compiled Aug 13 2014,18:06:01)
;
_computing_data_collection       
;
CrysAlisPro, Agilent Technologies,
Version 1.171.37.35 (release 13-08-2014 CrysAlis171 .NET)
(compiled Aug 13 2014,18:06:01)
;
_computing_data_reduction        
;
CrysAlisPro, Agilent Technologies,
Version 1.171.37.35 (release 13-08-2014 CrysAlis171 .NET)
(compiled Aug 13 2014,18:06:01)
;
_computing_molecular_graphics    'Olex2 (Dolomanov et al., 2009)'
_computing_publication_material  'Olex2 (Dolomanov et al., 2009)'
_computing_structure_refinement  'ShelXL (Sheldrick, 2015)'
_computing_structure_solution    'ShelXS (Sheldrick, 2008)'
_refine_diff_density_max         0.529
_refine_diff_density_min         -0.477
_refine_diff_density_rms         0.073
_refine_ls_abs_structure_details 
;
 Flack x determined using 2055 quotients [(I+)-(I-)]/[(I+)+(I-)]
 (Parsons, Flack and Wagner, Acta Cryst. B69 (2013) 249-259).
;
_refine_ls_abs_structure_Flack   0.00(3)
_refine_ls_extinction_coef       .
_refine_ls_extinction_method     none
_refine_ls_goodness_of_fit_ref   1.074
_refine_ls_hydrogen_treatment    constr
_refine_ls_matrix_type           full
_refine_ls_number_parameters     431
_refine_ls_number_reflns         6769
_refine_ls_number_restraints     1
_refine_ls_R_factor_all          0.0671
_refine_ls_R_factor_gt           0.0608
_refine_ls_restrained_S_all      1.074
_refine_ls_shift/su_max          0.019
_refine_ls_shift/su_mean         0.001
_refine_ls_structure_factor_coef Fsqd
_refine_ls_weighting_details     
'w=1/[\s^2^(Fo^2^)+(0.1180P)^2^+0.5720P] where P=(Fo^2^+2Fc^2^)/3'
_refine_ls_weighting_scheme      calc
_refine_ls_wR_factor_gt          0.1649
_refine_ls_wR_factor_ref         0.1857
_refine_special_details          ?
_olex2_refinement_description    
;
1. Fixed Uiso
 At 1.2 times of:
  All C(H) groups, All C(H,H) groups
 At 1.5 times of:
  All C(H,H,H) groups, All O(H) groups
2.a Secondary CH2 refined with riding coordinates:
 C13(H13A,H13B), C20(H20A,H20B)
2.b Aromatic/amide H refined with riding coordinates:
 C9(H9), C10(H10), C11(H11), C16(H16), C17(H17), C18(H18), C21(H21), C22(H22)
2.c Idealised Me refined as rotating group:
 C23(H23A,H23B,H23C), C25(H25A,H25B,H25C), C31(H31A,H31B,H31C), C32(H32A,H32B,
 H32C), C36(H36A,H36B,H36C), C37(H37A,H37B,H37C), C38(H38A,H38B,H38C), C39(H39A,
 H39B,H39C), C42(H42A,H42B,H42C), C43(H43A,H43B,H43C), C46(H46A,H46B,H46C),
 C47(H47A,H47B,H47C), C1AA(H1AA,H1AB,H1AC), C0AA(H0AA,H0AB,H0AC)
2.d Idealised tetrahedral OH refined as rotating group:
 O0AA(H0AD), O3(H3)
;
_atom_sites_solution_hydrogens   geom
_atom_sites_solution_primary     direct
_atom_sites_solution_secondary   ?
loop_
_atom_site_label
_atom_site_type_symbol
_atom_site_fract_x
_atom_site_fract_y
_atom_site_fract_z
_atom_site_U_iso_or_equiv
_atom_site_adp_type
_atom_site_occupancy
_atom_site_site_symmetry_order
_atom_site_calc_flag
_atom_site_refinement_flags_posn
_atom_site_refinement_flags_adp
_atom_site_refinement_flags_occupancy
_atom_site_disorder_assembly
_atom_site_disorder_group
Si1 Si -0.14021(5) -0.5270(2) -0.32446(7) 0.0312(3) Uani 1 1 d . . . . .
Si2 Si -0.14309(5) -1.5821(2) -0.83044(8) 0.0353(3) Uani 1 1 d . . . . .
O1 O -0.20330(14) -1.4475(8) -0.8877(2) 0.0461(10) Uani 1 1 d . . . . .
O1AA O -0.20062(13) -0.6569(7) -0.38245(19) 0.0435(10) Uani 1 1 d . . . . .
C3 C -0.25288(18) -1.3437(9) -0.8625(3) 0.0325(10) Uani 1 1 d . . . . .
C4 C -0.24961(17) -0.7688(8) -0.3614(3) 0.0274(9) Uani 1 1 d . . . . .
C5 C -0.35415(17) -1.1288(8) -0.8167(2) 0.0242(9) Uani 1 1 d . . . . .
C6 C -0.34980(16) -1.0067(8) -0.3245(2) 0.0234(8) Uani 1 1 d . . . . .
C7 C -0.34625(17) -0.9542(8) -0.4156(2) 0.0258(9) Uani 1 1 d . . . . .
C8 C -0.35347(17) -1.1824(8) -0.9088(2) 0.0247(9) Uani 1 1 d . . . . .
C9 C -0.30419(17) -0.9370(8) -0.2544(2) 0.0268(9) Uani 1 1 d . . . . .
H9 H -0.3070 -0.9712 -0.1931 0.032 Uiso 1 1 calc R . . . .
C10 C -0.30403(18) -1.1834(9) -0.7498(2) 0.0293(10) Uani 1 1 d . . . . .
H10 H -0.3043 -1.1475 -0.6878 0.035 Uiso 1 1 calc R . . . .
C11 C -0.40604(18) -1.1142(8) -0.9786(2) 0.0289(9) Uani 1 1 d . . . . .
H11 H -0.4072 -1.1596 -1.0398 0.035 Uiso 1 1 calc R . . . .
C12 C -0.29508(17) -0.8367(8) -0.4341(2) 0.0255(9) Uani 1 1 d . . . . .
C13 C -0.3023(2) -1.3645(10) -1.0292(3) 0.0384(12) Uani 1 1 d . . . . .
H13A H -0.2589 -1.3770 -1.0387 0.046 Uiso 1 1 calc R . . . .
H13B H -0.3237 -1.2547 -1.0724 0.046 Uiso 1 1 calc R . . . .
C14 C -0.30252(18) -1.2929(8) -0.9322(3) 0.0277(9) Uani 1 1 d . . . . .
C16 C -0.45249(18) -0.9917(9) -0.9610(3) 0.0316(10) Uani 1 1 d . . . . .
H16 H -0.4858 -0.9548 -1.0092 0.038 Uiso 1 1 calc R . . . .
C17 C -0.45108(18) -1.0977(9) -0.4726(2) 0.0312(10) Uani 1 1 d . . . . .
H17 H -0.4833 -1.1317 -0.5228 0.037 Uiso 1 1 calc R . . . .
C18 C -0.39781(18) -1.0143(9) -0.4885(2) 0.0313(10) Uani 1 1 d . . . . .
H18 H -0.3933 -0.9932 -0.5501 0.038 Uiso 1 1 calc R . . . .
C20 C -0.29002(19) -0.7694(9) -0.5305(3) 0.0351(12) Uani 1 1 d . . . . .
H20A H -0.2456 -0.7599 -0.5351 0.042 Uiso 1 1 calc R . . . .
H20B H -0.3097 -0.8813 -0.5741 0.042 Uiso 1 1 calc R . . . .
C21 C -0.25407(18) -0.8178(9) -0.2713(3) 0.0305(10) Uani 1 1 d . . . . .
H21 H -0.2230 -0.7698 -0.2221 0.037 Uiso 1 1 calc R . . . .
C22 C -0.25315(18) -1.2904(9) -0.7721(3) 0.0346(11) Uani 1 1 d . . . . .
H22 H -0.2187 -1.3268 -0.7257 0.042 Uiso 1 1 calc R . . . .
C23 C -0.0903(3) -0.5866(14) -0.4826(4) 0.0647(19) Uani 1 1 d . . . . .
H23A H -0.0631 -0.6955 -0.4477 0.097 Uiso 1 1 calc GR . . . .
H23B H -0.0699 -0.5246 -0.5298 0.097 Uiso 1 1 calc GR . . . .
H23C H -0.1295 -0.6549 -0.5115 0.097 Uiso 1 1 calc GR . . . .
C24 C -0.45286(17) -0.9138(8) -0.8691(2) 0.0267(9) Uani 1 1 d . . . . .
C25 C -0.0419(3) -0.2968(13) -0.3753(5) 0.0643(19) Uani 1 1 d . . . . .
H25A H -0.0496 -0.1877 -0.3310 0.096 Uiso 1 1 calc GR . . . .
H25B H -0.0241 -0.2268 -0.4235 0.096 Uiso 1 1 calc GR . . . .
H25C H -0.0129 -0.4058 -0.3444 0.096 Uiso 1 1 calc GR . . . .
C27 C -0.46048(18) -1.1374(8) -0.3796(3) 0.0296(10) Uani 1 1 d . . . . .
C28 C -0.1036(2) -0.4068(11) -0.4180(3) 0.0441(13) Uani 1 1 d . . . . .
C29 C -0.1079(2) -1.7010(12) -0.9258(4) 0.0510(15) Uani 1 1 d . . . . .
C31 C -0.0877(2) -1.3943(13) -0.7587(4) 0.0556(16) Uani 1 1 d . . . . .
H31A H -0.0724 -1.2881 -0.7980 0.083 Uiso 1 1 calc GR . . . .
H31B H -0.0527 -1.4771 -0.7247 0.083 Uiso 1 1 calc GR . . . .
H31C H -0.1090 -1.3188 -0.7155 0.083 Uiso 1 1 calc GR . . . .
C32 C -0.0865(2) -0.7227(12) -0.2525(4) 0.0485(14) Uani 1 1 d . . . . .
H32A H -0.1090 -0.7984 -0.2108 0.073 Uiso 1 1 calc GR . . . .
H32B H -0.0513 -0.6437 -0.2170 0.073 Uiso 1 1 calc GR . . . .
H32C H -0.0713 -0.8284 -0.2922 0.073 Uiso 1 1 calc GR . . . .
C33 C -0.41207(16) -1.0327(9) -0.7910(2) 0.0273(9) Uani 1 1 d . . . . .
C35 C -0.40177(17) -1.1524(8) -0.3053(2) 0.0277(10) Uani 1 1 d . . . . .
C36 C -0.1651(3) -0.3143(12) -0.2499(4) 0.0568(16) Uani 1 1 d . . . . .
H36A H -0.1951 -0.2174 -0.2870 0.085 Uiso 1 1 calc GR . . . .
H36B H -0.1288 -0.2307 -0.2204 0.085 Uiso 1 1 calc GR . . . .
H36C H -0.1844 -0.3831 -0.2029 0.085 Uiso 1 1 calc GR . . . .
C37 C -0.1527(3) -1.8614(16) -0.9804(5) 0.076(2) Uani 1 1 d . . . . .
H37A H -0.1618 -1.9773 -0.9399 0.114 Uiso 1 1 calc GR . . . .
H37B H -0.1340 -1.9237 -1.0293 0.114 Uiso 1 1 calc GR . . . .
H37C H -0.1914 -1.7869 -1.0071 0.114 Uiso 1 1 calc GR . . . .
C38 C -0.1685(3) -1.7905(12) -0.7565(4) 0.0624(17) Uani 1 1 d . . . . .
H38A H -0.1859 -1.7201 -0.7079 0.094 Uiso 1 1 calc GR . . . .
H38B H -0.1328 -1.8797 -0.7291 0.094 Uiso 1 1 calc GR . . . .
H38C H -0.2002 -1.8824 -0.7931 0.094 Uiso 1 1 calc GR . . . .
C39 C -0.1470(3) -0.2407(14) -0.4716(4) 0.0670(19) Uani 1 1 d . . . . .
H39A H -0.1859 -0.3114 -0.5000 0.100 Uiso 1 1 calc GR . . . .
H39B H -0.1273 -0.1770 -0.5193 0.100 Uiso 1 1 calc GR . . . .
H39C H -0.1558 -0.1264 -0.4302 0.100 Uiso 1 1 calc GR . . . .
C42 C -0.3210(2) -0.5529(11) -0.5564(3) 0.0480(14) Uani 1 1 d . . . . .
H42A H -0.3145 -0.5110 -0.6174 0.072 Uiso 1 1 calc GR . . . .
H42B H -0.3028 -0.4429 -0.5119 0.072 Uiso 1 1 calc GR . . . .
H42C H -0.3656 -0.5649 -0.5568 0.072 Uiso 1 1 calc GR . . . .
C43 C -0.0938(3) -1.5183(15) -0.9879(4) 0.070(2) Uani 1 1 d . . . . .
H43A H -0.1322 -1.4402 -1.0127 0.105 Uiso 1 1 calc GR . . . .
H43B H -0.0762 -1.5792 -1.0383 0.105 Uiso 1 1 calc GR . . . .
H43C H -0.0638 -1.4182 -0.9526 0.105 Uiso 1 1 calc GR . . . .
C46 C -0.3349(3) -1.5820(12) -1.0481(3) 0.0576(16) Uani 1 1 d . . . . .
H46A H -0.3320 -1.6309 -1.1097 0.086 Uiso 1 1 calc GR . . . .
H46B H -0.3787 -1.5665 -1.0434 0.086 Uiso 1 1 calc GR . . . .
H46C H -0.3150 -1.6886 -1.0032 0.086 Uiso 1 1 calc GR . . . .
C47 C -0.0465(3) -1.8167(15) -0.8846(5) 0.076(2) Uani 1 1 d . . . . .
H47A H -0.0171 -1.7112 -0.8519 0.113 Uiso 1 1 calc GR . . . .
H47B H -0.0289 -1.8830 -0.9338 0.113 Uiso 1 1 calc GR . . . .
H47C H -0.0547 -1.9292 -0.8420 0.113 Uiso 1 1 calc GR . . . .
O0AA O -0.39439(13) -0.8920(6) -0.71557(17) 0.0347(8) Uani 1 1 d . . . . .
H0AD H -0.4225 -0.7999 -0.7149 0.052 Uiso 1 1 calc GR . . . .
O3 O -0.41541(12) -1.0945(7) -0.21946(17) 0.0357(8) Uani 1 1 d . . . . .
H3 H -0.4481 -1.1572 -0.2121 0.054 Uiso 1 1 calc GR . . . .
C1AA C -0.4522(2) -1.2210(10) -0.7650(3) 0.0399(11) Uani 1 1 d . . . . .
H1AA H -0.4601 -1.3262 -0.8152 0.060 Uiso 1 1 calc GR . . . .
H1AB H -0.4919 -1.1637 -0.7540 0.060 Uiso 1 1 calc GR . . . .
H1AC H -0.4302 -1.2922 -0.7095 0.060 Uiso 1 1 calc GR . . . .
C0AA C -0.3804(2) -1.3871(9) -0.3049(3) 0.0392(11) Uani 1 1 d . . . . .
H0AA H -0.3723 -1.4251 -0.3655 0.059 Uiso 1 1 calc GR . . . .
H0AB H -0.4128 -1.4820 -0.2898 0.059 Uiso 1 1 calc GR . . . .
H0AC H -0.3422 -1.4052 -0.2593 0.059 Uiso 1 1 calc GR . . . .
O2AA O -0.51132(13) -1.1717(7) -0.36105(19) 0.0386(8) Uani 1 1 d . . . . .
O2 O -0.48595(15) -0.7666(7) -0.85313(19) 0.0430(9) Uani 1 1 d . . . . .

loop_
_atom_site_aniso_label
_atom_site_aniso_U_11
_atom_site_aniso_U_22
_atom_site_aniso_U_33
_atom_site_aniso_U_23
_atom_site_aniso_U_13
_atom_site_aniso_U_12
Si1 0.0259(5) 0.0321(8) 0.0391(5) -0.0056(5) 0.0155(4) -0.0031(5)
Si2 0.0306(5) 0.0358(9) 0.0447(6) 0.0064(6) 0.0201(4) 0.0070(5)
O1 0.0329(14) 0.070(3) 0.0400(15) -0.0002(17) 0.0196(12) 0.0161(18)
O1AA 0.0313(14) 0.069(3) 0.0329(14) 0.0010(16) 0.0137(11) -0.0174(17)
C3 0.0274(18) 0.035(3) 0.039(2) -0.002(2) 0.0162(15) 0.0023(19)
C4 0.0245(17) 0.028(3) 0.0337(18) 0.0004(18) 0.0155(14) -0.0015(18)
C5 0.0252(17) 0.026(3) 0.0248(16) 0.0004(16) 0.0128(13) -0.0025(16)
C6 0.0228(15) 0.024(2) 0.0265(16) 0.0013(16) 0.0138(13) 0.0047(16)
C7 0.0259(16) 0.030(3) 0.0243(16) -0.0033(16) 0.0128(13) 0.0029(17)
C8 0.0264(17) 0.026(2) 0.0241(16) -0.0024(16) 0.0121(13) -0.0019(17)
C9 0.0270(17) 0.032(3) 0.0240(16) 0.0053(17) 0.0109(13) 0.0067(17)
C10 0.0298(18) 0.037(3) 0.0235(16) -0.0013(17) 0.0108(14) 0.0027(19)
C11 0.0313(18) 0.034(3) 0.0232(15) -0.0039(17) 0.0094(13) -0.0004(18)
C12 0.0259(17) 0.027(3) 0.0273(16) 0.0012(17) 0.0153(14) 0.0041(17)
C13 0.043(2) 0.049(4) 0.0277(18) -0.004(2) 0.0172(16) 0.015(2)
C14 0.0300(18) 0.028(3) 0.0291(17) 0.0006(17) 0.0172(14) 0.0013(17)
C16 0.0307(18) 0.039(3) 0.0246(16) -0.0044(18) 0.0038(13) 0.005(2)
C17 0.0293(18) 0.042(3) 0.0226(16) 0.0004(18) 0.0064(13) -0.0034(19)
C18 0.0334(18) 0.041(3) 0.0223(15) 0.0024(18) 0.0124(14) -0.004(2)
C20 0.0301(18) 0.053(4) 0.0258(17) -0.0019(19) 0.0138(14) -0.013(2)
C21 0.0255(17) 0.039(3) 0.0282(17) 0.0025(19) 0.0083(14) 0.0038(18)
C22 0.0242(17) 0.046(4) 0.0333(19) 0.002(2) 0.0060(15) 0.0042(19)
C23 0.070(3) 0.075(5) 0.063(3) -0.023(3) 0.047(3) -0.019(4)
C24 0.0264(17) 0.028(3) 0.0281(17) -0.0029(17) 0.0117(13) 0.0019(17)
C25 0.054(3) 0.066(5) 0.082(4) -0.010(4) 0.035(3) -0.029(3)
C27 0.0289(18) 0.033(3) 0.0309(18) -0.0007(17) 0.0158(14) -0.0040(18)
C28 0.041(2) 0.045(4) 0.053(3) -0.008(3) 0.025(2) -0.012(2)
C29 0.051(3) 0.050(4) 0.061(3) 0.009(3) 0.033(2) 0.024(3)
C31 0.035(2) 0.063(5) 0.070(3) 0.002(3) 0.013(2) 0.005(3)
C32 0.034(2) 0.055(4) 0.058(3) -0.002(3) 0.0127(19) 0.000(2)
C33 0.0288(17) 0.035(3) 0.0211(15) -0.0028(17) 0.0127(13) 0.0034(18)
C35 0.0285(18) 0.034(3) 0.0248(16) 0.0037(16) 0.0144(14) 0.0021(17)
C36 0.079(4) 0.045(4) 0.056(3) -0.006(3) 0.037(3) 0.014(3)
C37 0.081(4) 0.078(6) 0.077(4) -0.028(4) 0.039(3) 0.012(4)
C38 0.090(4) 0.041(4) 0.068(3) 0.007(3) 0.047(3) -0.005(4)
C39 0.068(4) 0.066(5) 0.074(4) 0.024(4) 0.031(3) -0.006(4)
C42 0.052(3) 0.055(4) 0.038(2) 0.016(2) 0.0085(19) -0.009(3)
C43 0.073(3) 0.083(6) 0.068(3) 0.023(4) 0.051(3) 0.027(4)
C46 0.084(4) 0.049(4) 0.040(2) -0.012(3) 0.013(2) 0.014(3)
C47 0.065(4) 0.081(6) 0.090(4) 0.012(4) 0.041(3) 0.045(4)
O0AA 0.0348(14) 0.046(2) 0.0241(12) -0.0073(13) 0.0072(10) 0.0145(15)
O3 0.0289(13) 0.058(2) 0.0249(12) -0.0017(14) 0.0164(10) -0.0084(14)
C1AA 0.033(2) 0.044(3) 0.048(2) 0.009(2) 0.0208(17) 0.004(2)
C0AA 0.040(2) 0.038(3) 0.044(2) 0.007(2) 0.0182(17) -0.001(2)
O2AA 0.0260(13) 0.058(3) 0.0353(13) 0.0011(15) 0.0139(10) -0.0093(14)
O2 0.0464(16) 0.056(3) 0.0290(13) -0.0027(15) 0.0124(12) 0.0256(17)

_geom_special_details            
;
 All esds (except the esd in the dihedral angle between two l.s. planes)
 are estimated using the full covariance matrix.  The cell esds are taken
 into account individually in the estimation of esds in distances, angles
 and torsion angles; correlations between esds in cell parameters are only
 used when they are defined by crystal symmetry.  An approximate (isotropic)
 treatment of cell esds is used for estimating esds involving l.s. planes.
;
loop_
_geom_bond_atom_site_label_1
_geom_bond_atom_site_label_2
_geom_bond_distance
_geom_bond_site_symmetry_2
_geom_bond_publ_flag
Si1 O1AA 1.647(3) . ?
Si1 C28 1.886(5) . ?
Si1 C32 1.876(6) . ?
Si1 C36 1.867(6) . ?
Si2 O1 1.654(4) . ?
Si2 C29 1.888(5) . ?
Si2 C31 1.863(7) . ?
Si2 C38 1.847(6) . ?
O1 C3 1.374(5) . ?
O1AA C4 1.362(5) . ?
C3 C14 1.391(6) . ?
C3 C22 1.386(6) . ?
C4 C12 1.391(6) . ?
C4 C21 1.397(5) . ?
C5 C8 1.414(5) . ?
C5 C10 1.379(5) . ?
C5 C33 1.515(5) . ?
C6 C7 1.411(5) . ?
C6 C9 1.372(5) . ?
C6 C35 1.520(6) . ?
C7 C12 1.406(6) . ?
C7 C18 1.460(5) . ?
C8 C11 1.461(5) . ?
C8 C14 1.407(5) . ?
C9 H9 0.9500 . ?
C9 C21 1.384(6) . ?
C10 H10 0.9500 . ?
C10 C22 1.389(6) . ?
C11 H11 0.9500 . ?
C11 C16 1.333(6) . ?
C12 C20 1.519(5) . ?
C13 H13A 0.9900 . ?
C13 H13B 0.9900 . ?
C13 C14 1.512(5) . ?
C13 C46 1.523(9) . ?
C16 H16 0.9500 . ?
C16 C24 1.452(5) . ?
C17 H17 0.9500 . ?
C17 C18 1.337(6) . ?
C17 C27 1.460(5) . ?
C18 H18 0.9500 . ?
C20 H20A 0.9900 . ?
C20 H20B 0.9900 . ?
C20 C42 1.516(8) . ?
C21 H21 0.9500 . ?
C22 H22 0.9500 . ?
C23 H23A 0.9800 . ?
C23 H23B 0.9800 . ?
C23 H23C 0.9800 . ?
C23 C28 1.533(8) . ?
C24 C33 1.516(5) . ?
C24 O2 1.214(5) . ?
C25 H25A 0.9800 . ?
C25 H25B 0.9800 . ?
C25 H25C 0.9800 . ?
C25 C28 1.539(7) . ?
C27 C35 1.534(5) . ?
C27 O2AA 1.216(5) . ?
C28 C39 1.519(9) . ?
C29 C37 1.519(10) . ?
C29 C43 1.527(10) . ?
C29 C47 1.544(8) . ?
C31 H31A 0.9800 . ?
C31 H31B 0.9800 . ?
C31 H31C 0.9800 . ?
C32 H32A 0.9800 . ?
C32 H32B 0.9800 . ?
C32 H32C 0.9800 . ?
C33 O0AA 1.415(5) . ?
C33 C1AA 1.551(7) . ?
C35 O3 1.413(4) . ?
C35 C0AA 1.523(7) . ?
C36 H36A 0.9800 . ?
C36 H36B 0.9800 . ?
C36 H36C 0.9800 . ?
C37 H37A 0.9800 . ?
C37 H37B 0.9800 . ?
C37 H37C 0.9800 . ?
C38 H38A 0.9800 . ?
C38 H38B 0.9800 . ?
C38 H38C 0.9800 . ?
C39 H39A 0.9800 . ?
C39 H39B 0.9800 . ?
C39 H39C 0.9800 . ?
C42 H42A 0.9800 . ?
C42 H42B 0.9800 . ?
C42 H42C 0.9800 . ?
C43 H43A 0.9800 . ?
C43 H43B 0.9800 . ?
C43 H43C 0.9800 . ?
C46 H46A 0.9800 . ?
C46 H46B 0.9800 . ?
C46 H46C 0.9800 . ?
C47 H47A 0.9800 . ?
C47 H47B 0.9800 . ?
C47 H47C 0.9800 . ?
O0AA H0AD 0.8400 . ?
O3 H3 0.8400 . ?
C1AA H1AA 0.9800 . ?
C1AA H1AB 0.9800 . ?
C1AA H1AC 0.9800 . ?
C0AA H0AA 0.9800 . ?
C0AA H0AB 0.9800 . ?
C0AA H0AC 0.9800 . ?

loop_
_geom_angle_atom_site_label_1
_geom_angle_atom_site_label_2
_geom_angle_atom_site_label_3
_geom_angle
_geom_angle_site_symmetry_1
_geom_angle_site_symmetry_3
_geom_angle_publ_flag
O1AA Si1 C28 102.48(19) . . ?
O1AA Si1 C32 110.0(3) . . ?
O1AA Si1 C36 111.0(3) . . ?
C32 Si1 C28 111.6(2) . . ?
C36 Si1 C28 112.0(3) . . ?
C36 Si1 C32 109.6(3) . . ?
O1 Si2 C29 102.0(2) . . ?
O1 Si2 C31 110.7(3) . . ?
O1 Si2 C38 110.9(3) . . ?
C31 Si2 C29 111.1(3) . . ?
C38 Si2 C29 112.9(3) . . ?
C38 Si2 C31 109.2(3) . . ?
C3 O1 Si2 133.6(3) . . ?
C4 O1AA Si1 135.8(3) . . ?
O1 C3 C14 116.7(4) . . ?
O1 C3 C22 121.6(4) . . ?
C22 C3 C14 121.7(4) . . ?
O1AA C4 C12 117.0(3) . . ?
O1AA C4 C21 122.1(4) . . ?
C12 C4 C21 120.8(4) . . ?
C8 C5 C33 120.0(3) . . ?
C10 C5 C8 119.4(4) . . ?
C10 C5 C33 120.3(3) . . ?
C7 C6 C35 119.7(3) . . ?
C9 C6 C7 119.7(4) . . ?
C9 C6 C35 120.5(3) . . ?
C6 C7 C18 118.8(4) . . ?
C12 C7 C6 119.8(3) . . ?
C12 C7 C18 121.3(3) . . ?
C5 C8 C11 118.1(3) . . ?
C14 C8 C5 120.5(3) . . ?
C14 C8 C11 121.4(3) . . ?
C6 C9 H9 119.4 . . ?
C6 C9 C21 121.2(3) . . ?
C21 C9 H9 119.4 . . ?
C5 C10 H10 119.7 . . ?
C5 C10 C22 120.6(3) . . ?
C22 C10 H10 119.7 . . ?
C8 C11 H11 118.2 . . ?
C16 C11 C8 123.6(3) . . ?
C16 C11 H11 118.2 . . ?
C4 C12 C7 119.0(3) . . ?
C4 C12 C20 118.9(4) . . ?
C7 C12 C20 122.0(3) . . ?
H13A C13 H13B 108.1 . . ?
C14 C13 H13A 109.6 . . ?
C14 C13 H13B 109.6 . . ?
C14 C13 C46 110.4(4) . . ?
C46 C13 H13A 109.6 . . ?
C46 C13 H13B 109.6 . . ?
C3 C14 C8 118.0(3) . . ?
C3 C14 C13 120.3(4) . . ?
C8 C14 C13 121.6(4) . . ?
C11 C16 H16 119.6 . . ?
C11 C16 C24 120.9(3) . . ?
C24 C16 H16 119.6 . . ?
C18 C17 H17 119.5 . . ?
C18 C17 C27 121.1(3) . . ?
C27 C17 H17 119.5 . . ?
C7 C18 H18 118.4 . . ?
C17 C18 C7 123.1(3) . . ?
C17 C18 H18 118.4 . . ?
C12 C20 H20A 109.2 . . ?
C12 C20 H20B 109.2 . . ?
H20A C20 H20B 107.9 . . ?
C42 C20 C12 111.9(4) . . ?
C42 C20 H20A 109.2 . . ?
C42 C20 H20B 109.2 . . ?
C4 C21 H21 120.3 . . ?
C9 C21 C4 119.5(4) . . ?
C9 C21 H21 120.3 . . ?
C3 C22 C10 119.7(4) . . ?
C3 C22 H22 120.1 . . ?
C10 C22 H22 120.1 . . ?
H23A C23 H23B 109.5 . . ?
H23A C23 H23C 109.5 . . ?
H23B C23 H23C 109.5 . . ?
C28 C23 H23A 109.5 . . ?
C28 C23 H23B 109.5 . . ?
C28 C23 H23C 109.5 . . ?
C16 C24 C33 117.1(4) . . ?
O2 C24 C16 122.8(4) . . ?
O2 C24 C33 120.0(3) . . ?
H25A C25 H25B 109.5 . . ?
H25A C25 H25C 109.5 . . ?
H25B C25 H25C 109.5 . . ?
C28 C25 H25A 109.5 . . ?
C28 C25 H25B 109.5 . . ?
C28 C25 H25C 109.5 . . ?
C17 C27 C35 116.5(3) . . ?
O2AA C27 C17 123.0(4) . . ?
O2AA C27 C35 120.4(3) . . ?
C23 C28 Si1 109.6(4) . . ?
C23 C28 C25 108.8(4) . . ?
C25 C28 Si1 109.3(4) . . ?
C39 C28 Si1 110.1(3) . . ?
C39 C28 C23 109.5(5) . . ?
C39 C28 C25 109.5(6) . . ?
C37 C29 Si2 109.9(4) . . ?
C37 C29 C43 110.1(6) . . ?
C37 C29 C47 109.8(6) . . ?
C43 C29 Si2 109.0(5) . . ?
C43 C29 C47 108.7(5) . . ?
C47 C29 Si2 109.3(4) . . ?
Si2 C31 H31A 109.5 . . ?
Si2 C31 H31B 109.5 . . ?
Si2 C31 H31C 109.5 . . ?
H31A C31 H31B 109.5 . . ?
H31A C31 H31C 109.5 . . ?
H31B C31 H31C 109.5 . . ?
Si1 C32 H32A 109.5 . . ?
Si1 C32 H32B 109.5 . . ?
Si1 C32 H32C 109.5 . . ?
H32A C32 H32B 109.5 . . ?
H32A C32 H32C 109.5 . . ?
H32B C32 H32C 109.5 . . ?
C5 C33 C24 113.4(3) . . ?
C5 C33 C1AA 108.1(4) . . ?
C24 C33 C1AA 105.9(3) . . ?
O0AA C33 C5 108.9(3) . . ?
O0AA C33 C24 110.2(4) . . ?
O0AA C33 C1AA 110.3(3) . . ?
C6 C35 C27 112.7(3) . . ?
C6 C35 C0AA 108.8(3) . . ?
O3 C35 C6 108.3(3) . . ?
O3 C35 C27 110.2(3) . . ?
O3 C35 C0AA 110.8(4) . . ?
C0AA C35 C27 106.0(4) . . ?
Si1 C36 H36A 109.5 . . ?
Si1 C36 H36B 109.5 . . ?
Si1 C36 H36C 109.5 . . ?
H36A C36 H36B 109.5 . . ?
H36A C36 H36C 109.5 . . ?
H36B C36 H36C 109.5 . . ?
C29 C37 H37A 109.5 . . ?
C29 C37 H37B 109.5 . . ?
C29 C37 H37C 109.5 . . ?
H37A C37 H37B 109.5 . . ?
H37A C37 H37C 109.5 . . ?
H37B C37 H37C 109.5 . . ?
Si2 C38 H38A 109.5 . . ?
Si2 C38 H38B 109.5 . . ?
Si2 C38 H38C 109.5 . . ?
H38A C38 H38B 109.5 . . ?
H38A C38 H38C 109.5 . . ?
H38B C38 H38C 109.5 . . ?
C28 C39 H39A 109.5 . . ?
C28 C39 H39B 109.5 . . ?
C28 C39 H39C 109.5 . . ?
H39A C39 H39B 109.5 . . ?
H39A C39 H39C 109.5 . . ?
H39B C39 H39C 109.5 . . ?
C20 C42 H42A 109.5 . . ?
C20 C42 H42B 109.5 . . ?
C20 C42 H42C 109.5 . . ?
H42A C42 H42B 109.5 . . ?
H42A C42 H42C 109.5 . . ?
H42B C42 H42C 109.5 . . ?
C29 C43 H43A 109.5 . . ?
C29 C43 H43B 109.5 . . ?
C29 C43 H43C 109.5 . . ?
H43A C43 H43B 109.5 . . ?
H43A C43 H43C 109.5 . . ?
H43B C43 H43C 109.5 . . ?
C13 C46 H46A 109.5 . . ?
C13 C46 H46B 109.5 . . ?
C13 C46 H46C 109.5 . . ?
H46A C46 H46B 109.5 . . ?
H46A C46 H46C 109.5 . . ?
H46B C46 H46C 109.5 . . ?
C29 C47 H47A 109.5 . . ?
C29 C47 H47B 109.5 . . ?
C29 C47 H47C 109.5 . . ?
H47A C47 H47B 109.5 . . ?
H47A C47 H47C 109.5 . . ?
H47B C47 H47C 109.5 . . ?
C33 O0AA H0AD 109.5 . . ?
C35 O3 H3 109.5 . . ?
C33 C1AA H1AA 109.5 . . ?
C33 C1AA H1AB 109.5 . . ?
C33 C1AA H1AC 109.5 . . ?
H1AA C1AA H1AB 109.5 . . ?
H1AA C1AA H1AC 109.5 . . ?
H1AB C1AA H1AC 109.5 . . ?
C35 C0AA H0AA 109.5 . . ?
C35 C0AA H0AB 109.5 . . ?
C35 C0AA H0AC 109.5 . . ?
H0AA C0AA H0AB 109.5 . . ?
H0AA C0AA H0AC 109.5 . . ?
H0AB C0AA H0AC 109.5 . . ?

loop_
_geom_torsion_atom_site_label_1
_geom_torsion_atom_site_label_2
_geom_torsion_atom_site_label_3
_geom_torsion_atom_site_label_4
_geom_torsion
_geom_torsion_site_symmetry_1
_geom_torsion_site_symmetry_2
_geom_torsion_site_symmetry_3
_geom_torsion_site_symmetry_4
_geom_torsion_publ_flag
Si1 O1AA C4 C12 173.4(4) . . . . ?
Si1 O1AA C4 C21 -7.7(8) . . . . ?
Si2 O1 C3 C14 -164.8(4) . . . . ?
Si2 O1 C3 C22 15.8(9) . . . . ?
O1 Si2 C29 C37 -64.8(5) . . . . ?
O1 Si2 C29 C43 56.0(5) . . . . ?
O1 Si2 C29 C47 174.7(5) . . . . ?
O1 C3 C14 C8 -178.7(4) . . . . ?
O1 C3 C14 C13 4.0(7) . . . . ?
O1 C3 C22 C10 179.4(5) . . . . ?
O1AA Si1 C28 C23 -55.2(4) . . . . ?
O1AA Si1 C28 C25 -174.4(4) . . . . ?
O1AA Si1 C28 C39 65.3(5) . . . . ?
O1AA C4 C12 C7 179.5(4) . . . . ?
O1AA C4 C12 C20 -4.3(7) . . . . ?
O1AA C4 C21 C9 -178.3(4) . . . . ?
C4 C12 C20 C42 -88.1(5) . . . . ?
C5 C8 C11 C16 4.8(7) . . . . ?
C5 C8 C14 C3 -1.1(7) . . . . ?
C5 C8 C14 C13 176.2(5) . . . . ?
C5 C10 C22 C3 -0.3(8) . . . . ?
C6 C7 C12 C4 -1.9(6) . . . . ?
C6 C7 C12 C20 -177.9(4) . . . . ?
C6 C7 C18 C17 6.9(8) . . . . ?
C6 C9 C21 C4 -0.4(7) . . . . ?
C7 C6 C9 C21 -0.8(7) . . . . ?
C7 C6 C35 C27 -28.0(6) . . . . ?
C7 C6 C35 O3 -150.2(4) . . . . ?
C7 C6 C35 C0AA 89.3(5) . . . . ?
C7 C12 C20 C42 88.0(5) . . . . ?
C8 C5 C10 C22 -0.1(7) . . . . ?
C8 C5 C33 C24 -25.6(6) . . . . ?
C8 C5 C33 O0AA -148.7(4) . . . . ?
C8 C5 C33 C1AA 91.4(5) . . . . ?
C8 C11 C16 C24 1.1(8) . . . . ?
C9 C6 C7 C12 1.9(7) . . . . ?
C9 C6 C7 C18 -175.0(4) . . . . ?
C9 C6 C35 C27 156.1(4) . . . . ?
C9 C6 C35 O3 33.9(5) . . . . ?
C9 C6 C35 C0AA -86.6(5) . . . . ?
C10 C5 C8 C11 -177.4(4) . . . . ?
C10 C5 C8 C14 0.8(7) . . . . ?
C10 C5 C33 C24 160.5(4) . . . . ?
C10 C5 C33 O0AA 37.4(6) . . . . ?
C10 C5 C33 C1AA -82.5(5) . . . . ?
C11 C8 C14 C3 177.0(5) . . . . ?
C11 C8 C14 C13 -5.7(7) . . . . ?
C11 C16 C24 C33 -19.7(7) . . . . ?
C11 C16 C24 O2 163.5(5) . . . . ?
C12 C4 C21 C9 0.5(7) . . . . ?
C12 C7 C18 C17 -170.0(5) . . . . ?
C14 C3 C22 C10 0.0(8) . . . . ?
C14 C8 C11 C16 -173.4(5) . . . . ?
C16 C24 C33 C5 30.7(6) . . . . ?
C16 C24 C33 O0AA 153.0(4) . . . . ?
C16 C24 C33 C1AA -87.7(4) . . . . ?
C17 C27 C35 C6 32.8(6) . . . . ?
C17 C27 C35 O3 153.9(4) . . . . ?
C17 C27 C35 C0AA -86.1(5) . . . . ?
C18 C7 C12 C4 175.0(5) . . . . ?
C18 C7 C12 C20 -1.1(7) . . . . ?
C18 C17 C27 C35 -19.7(7) . . . . ?
C18 C17 C27 O2AA 165.0(5) . . . . ?
C21 C4 C12 C7 0.6(7) . . . . ?
C21 C4 C12 C20 176.8(5) . . . . ?
C22 C3 C14 C8 0.7(8) . . . . ?
C22 C3 C14 C13 -176.6(5) . . . . ?
C27 C17 C18 C7 -1.0(8) . . . . ?
C28 Si1 O1AA C4 -175.2(5) . . . . ?
C29 Si2 O1 C3 171.4(5) . . . . ?
C31 Si2 O1 C3 -70.4(6) . . . . ?
C31 Si2 C29 C37 177.3(5) . . . . ?
C31 Si2 C29 C43 -62.0(5) . . . . ?
C31 Si2 C29 C47 56.7(6) . . . . ?
C32 Si1 O1AA C4 66.0(6) . . . . ?
C32 Si1 C28 C23 62.5(5) . . . . ?
C32 Si1 C28 C25 -56.8(5) . . . . ?
C32 Si1 C28 C39 -177.0(5) . . . . ?
C33 C5 C8 C11 8.7(7) . . . . ?
C33 C5 C8 C14 -173.1(4) . . . . ?
C33 C5 C10 C22 173.8(5) . . . . ?
C35 C6 C7 C12 -174.0(4) . . . . ?
C35 C6 C7 C18 9.1(7) . . . . ?
C35 C6 C9 C21 175.1(4) . . . . ?
C36 Si1 O1AA C4 -55.5(6) . . . . ?
C36 Si1 C28 C23 -174.2(4) . . . . ?
C36 Si1 C28 C25 66.5(5) . . . . ?
C36 Si1 C28 C39 -53.7(5) . . . . ?
C38 Si2 O1 C3 50.9(6) . . . . ?
C38 Si2 C29 C37 54.3(6) . . . . ?
C38 Si2 C29 C43 175.0(5) . . . . ?
C38 Si2 C29 C47 -66.3(6) . . . . ?
C46 C13 C14 C3 92.7(5) . . . . ?
C46 C13 C14 C8 -84.5(6) . . . . ?
O2AA C27 C35 C6 -151.8(5) . . . . ?
O2AA C27 C35 O3 -30.7(7) . . . . ?
O2AA C27 C35 C0AA 89.2(5) . . . . ?
O2 C24 C33 C5 -152.4(4) . . . . ?
O2 C24 C33 O0AA -30.1(5) . . . . ?
O2 C24 C33 C1AA 89.2(5) . . . . ?

_shelx_res_file                  
;
    fxm-zy-tbsoh-135k.res created by SHELXL-2014/7

TITL fxm-zy-tbsoh-135k in P21 #4
REM reset to P21 #4
CELL 1.54184 21.9182 6.1752 14.8927 90 100.846 90
ZERR 2 0.0009 0.0003 0.0006 0 0.004 0
LATT -1
SYMM -X,0.5+Y,-Z
SFAC C H O Si
UNIT 76 112 12 4

L.S. 4
TEMP -138.15
BOND
MORE -1
BOND $H
CONF
fmap 2
ACTA
REM <olex2.extras>
REM <HklSrc "%.\\fxm-zy-tbsoh-135k.hkl">
REM </olex2.extras>

WGHT    0.118000    0.572000
FVAR       0.58404
SI1   4   -0.140210   -0.527008   -0.324463    11.00000    0.02592    0.03211 =
         0.03913   -0.00565    0.01548   -0.00312
SI2   4   -0.143088   -1.582067   -0.830441    11.00000    0.03064    0.03578 =
         0.04470    0.00641    0.02014    0.00698
O1    3   -0.203298   -1.447505   -0.887657    11.00000    0.03293    0.07016 =
         0.04004   -0.00016    0.01959    0.01608
O1AA  3   -0.200621   -0.656936   -0.382447    11.00000    0.03133    0.06938 =
         0.03285    0.00097    0.01367   -0.01740
C3    1   -0.252883   -1.343661   -0.862453    11.00000    0.02737    0.03547 =
         0.03871   -0.00171    0.01622    0.00225
C4    1   -0.249611   -0.768782   -0.361417    11.00000    0.02450    0.02799 =
         0.03368    0.00035    0.01551   -0.00153
C5    1   -0.354151   -1.128791   -0.816680    11.00000    0.02517    0.02585 =
         0.02483    0.00036    0.01279   -0.00245
C6    1   -0.349798   -1.006700   -0.324453    11.00000    0.02285    0.02434 =
         0.02648    0.00134    0.01381    0.00469
C7    1   -0.346250   -0.954202   -0.415569    11.00000    0.02591    0.03026 =
         0.02431   -0.00335    0.01279    0.00285
C8    1   -0.353472   -1.182385   -0.908807    11.00000    0.02644    0.02630 =
         0.02412   -0.00237    0.01212   -0.00190
C9    1   -0.304193   -0.937034   -0.254357    11.00000    0.02696    0.03185 =
         0.02395    0.00525    0.01087    0.00670
AFIX  43
H9    2   -0.307050   -0.971176   -0.193087    11.00000   -1.20000
AFIX   0

C10   1   -0.304032   -1.183359   -0.749792    11.00000    0.02977    0.03682 =
         0.02349   -0.00132    0.01085    0.00273
AFIX  43
H10   2   -0.304287   -1.147460   -0.687835    11.00000   -1.20000
AFIX   0
C11   1   -0.406039   -1.114199   -0.978572    11.00000    0.03130    0.03383 =
         0.02320   -0.00386    0.00940   -0.00039
AFIX  43
H11   2   -0.407198   -1.159626   -1.039815    11.00000   -1.20000
AFIX   0

C12   1   -0.295085   -0.836680   -0.434077    11.00000    0.02589    0.02743 =
         0.02732    0.00122    0.01530    0.00412
C13   1   -0.302263   -1.364472   -1.029200    11.00000    0.04293    0.04865 =
         0.02768   -0.00350    0.01725    0.01461
AFIX  23
H13A  2   -0.258888   -1.377042   -1.038657    11.00000   -1.20000
H13B  2   -0.323653   -1.254739   -1.072444    11.00000   -1.20000
AFIX   0
C14   1   -0.302515   -1.292909   -0.932184    11.00000    0.03004    0.02849 =
         0.02913    0.00059    0.01719    0.00133
C16   1   -0.452487   -0.991665   -0.960975    11.00000    0.03071    0.03902 =
         0.02458   -0.00443    0.00376    0.00512
AFIX  43
H16   2   -0.485768   -0.954795   -1.009194    11.00000   -1.20000
AFIX   0

C17   1   -0.451084   -1.097725   -0.472648    11.00000    0.02925    0.04243 =
         0.02264    0.00037    0.00639   -0.00341
AFIX  43
H17   2   -0.483341   -1.131669   -0.522776    11.00000   -1.20000
AFIX   0
C18   1   -0.397808   -1.014333   -0.488480    11.00000    0.03344    0.04095 =
         0.02232    0.00240    0.01243   -0.00408
AFIX  43
H18   2   -0.393287   -0.993209   -0.550075    11.00000   -1.20000
AFIX   0
C20   1   -0.290017   -0.769370   -0.530502    11.00000    0.03010    0.05266 =
         0.02582   -0.00193    0.01376   -0.01333
AFIX  23
H20A  2   -0.245622   -0.759941   -0.535116    11.00000   -1.20000
H20B  2   -0.309680   -0.881260   -0.574140    11.00000   -1.20000
AFIX   0
C21   1   -0.254071   -0.817839   -0.271310    11.00000    0.02545    0.03914 =
         0.02815    0.00254    0.00830    0.00383
AFIX  43
H21   2   -0.222965   -0.769802   -0.222066    11.00000   -1.20000
AFIX   0

C22   1   -0.253154   -1.290352   -0.772132    11.00000    0.02425    0.04649 =
         0.03328    0.00154    0.00597    0.00416
AFIX  43
H22   2   -0.218703   -1.326806   -0.725700    11.00000   -1.20000
AFIX   0

C23   1   -0.090311   -0.586625   -0.482604    11.00000    0.06957    0.07451 =
         0.06340   -0.02276    0.04657   -0.01936
AFIX 137
H23A  2   -0.063098   -0.695463   -0.447749    11.00000   -1.50000
H23B  2   -0.069867   -0.524550   -0.529805    11.00000   -1.50000
H23C  2   -0.129458   -0.654863   -0.511549    11.00000   -1.50000
AFIX   0

C24   1   -0.452860   -0.913838   -0.869058    11.00000    0.02642    0.02807 =
         0.02812   -0.00289    0.01166    0.00193
C25   1   -0.041938   -0.296768   -0.375335    11.00000    0.05411    0.06581 =
         0.08153   -0.00982    0.03461   -0.02871
AFIX 137
H25A  2   -0.049593   -0.187688   -0.330958    11.00000   -1.50000
H25B  2   -0.024056   -0.226808   -0.423493    11.00000   -1.50000
H25C  2   -0.012899   -0.405782   -0.344378    11.00000   -1.50000
AFIX   0
C27   1   -0.460482   -1.137444   -0.379601    11.00000    0.02889    0.03296 =
         0.03091   -0.00072    0.01575   -0.00402
C28   1   -0.103619   -0.406771   -0.418028    11.00000    0.04070    0.04530 =
         0.05277   -0.00762    0.02513   -0.01164

C29   1   -0.107899   -1.701001   -0.925818    11.00000    0.05057    0.04974 =
         0.06144    0.00909    0.03271    0.02371
C31   1   -0.087740   -1.394265   -0.758658    11.00000    0.03488    0.06306 =
         0.07015    0.00237    0.01298    0.00517
AFIX 137
H31A  2   -0.072363   -1.288140   -0.797985    11.00000   -1.50000
H31B  2   -0.052721   -1.477099   -0.724707    11.00000   -1.50000
H31C  2   -0.109025   -1.318774   -0.715524    11.00000   -1.50000
AFIX   0

C32   1   -0.086547   -0.722736   -0.252519    11.00000    0.03382    0.05481 =
         0.05831   -0.00180    0.01275    0.00049
AFIX 137
H32A  2   -0.108995   -0.798381   -0.210845    11.00000   -1.50000
H32B  2   -0.051332   -0.643727   -0.216962    11.00000   -1.50000
H32C  2   -0.071277   -0.828367   -0.292160    11.00000   -1.50000
AFIX   0

C33   1   -0.412074   -1.032658   -0.790955    11.00000    0.02880    0.03507 =
         0.02105   -0.00282    0.01268    0.00336
C35   1   -0.401771   -1.152402   -0.305299    11.00000    0.02847    0.03368 =
         0.02476    0.00369    0.01442    0.00208
C36   1   -0.165095   -0.314299   -0.249851    11.00000    0.07877    0.04496 =
         0.05633   -0.00622    0.03725    0.01416
AFIX 137
H36A  2   -0.195119   -0.217442   -0.287042    11.00000   -1.50000
H36B  2   -0.128798   -0.230667   -0.220433    11.00000   -1.50000
H36C  2   -0.184430   -0.383136   -0.202914    11.00000   -1.50000
AFIX   0

C37   1   -0.152746   -1.861449   -0.980351    11.00000    0.08142    0.07818 =
         0.07741   -0.02835    0.03899    0.01242
AFIX 137
H37A  2   -0.161842   -1.977304   -0.939863    11.00000   -1.50000
H37B  2   -0.133973   -1.923714   -1.029256    11.00000   -1.50000
H37C  2   -0.191359   -1.786853   -1.007119    11.00000   -1.50000
AFIX   0
C38   1   -0.168471   -1.790548   -0.756453    11.00000    0.08961    0.04150 =
         0.06843    0.00701    0.04652   -0.00524
AFIX 137
H38A  2   -0.185866   -1.720137   -0.707926    11.00000   -1.50000
H38B  2   -0.132805   -1.879714   -0.729098    11.00000   -1.50000
H38C  2   -0.200210   -1.882405   -0.793079    11.00000   -1.50000
AFIX   0

C39   1   -0.146998   -0.240670   -0.471649    11.00000    0.06816    0.06584 =
         0.07381    0.02360    0.03109   -0.00616
AFIX 137
H39A  2   -0.185893   -0.311392   -0.500015    11.00000   -1.50000
H39B  2   -0.127259   -0.177039   -0.519286    11.00000   -1.50000
H39C  2   -0.155826   -0.126433   -0.430234    11.00000   -1.50000
AFIX   0
C42   1   -0.320994   -0.552899   -0.556431    11.00000    0.05184    0.05473 =
         0.03756    0.01564    0.00848   -0.00868
AFIX 137
H42A  2   -0.314544   -0.510952   -0.617419    11.00000   -1.50000
H42B  2   -0.302845   -0.442917   -0.511879    11.00000   -1.50000
H42C  2   -0.365619   -0.564897   -0.556755    11.00000   -1.50000
AFIX   0

C43   1   -0.093756   -1.518281   -0.987894    11.00000    0.07332    0.08335 =
         0.06781    0.02253    0.05069    0.02670
AFIX 137
H43A  2   -0.132170   -1.440216   -1.012650    11.00000   -1.50000
H43B  2   -0.076243   -1.579200   -1.038282    11.00000   -1.50000
H43C  2   -0.063779   -1.418161   -0.952588    11.00000   -1.50000
AFIX   0
C46   1   -0.334919   -1.582004   -1.048051    11.00000    0.08390    0.04931 =
         0.04014   -0.01192    0.01309    0.01386
AFIX 137
H46A  2   -0.332020   -1.630895   -1.109711    11.00000   -1.50000
H46B  2   -0.378714   -1.566491   -1.043406    11.00000   -1.50000
H46C  2   -0.315033   -1.688589   -1.003164    11.00000   -1.50000
AFIX   0
C47   1   -0.046526   -1.816672   -0.884640    11.00000    0.06496    0.08150 =
         0.09047    0.01235    0.04126    0.04458
AFIX 137
H47A  2   -0.017055   -1.711187   -0.851936    11.00000   -1.50000
H47B  2   -0.028880   -1.883011   -0.933818    11.00000   -1.50000
H47C  2   -0.054702   -1.929214   -0.842039    11.00000   -1.50000
AFIX   0
O0AA  3   -0.394389   -0.892046   -0.715569    11.00000    0.03485    0.04580 =
         0.02411   -0.00726    0.00719    0.01452
AFIX 147
H0AD  2   -0.422494   -0.799918   -0.714883    11.00000   -1.50000
AFIX   0

O3    3   -0.415411   -1.094510   -0.219458    11.00000    0.02885    0.05778 =
         0.02490   -0.00171    0.01638   -0.00835
AFIX 147
H3    2   -0.448114   -1.157209   -0.212052    11.00000   -1.50000
AFIX   0

C1AA  1   -0.452243   -1.221030   -0.765035    11.00000    0.03291    0.04430 =
         0.04765    0.00899    0.02081    0.00356
AFIX 137
H1AA  2   -0.460053   -1.326190   -0.815171    11.00000   -1.50000
H1AB  2   -0.491881   -1.163714   -0.754042    11.00000   -1.50000
H1AC  2   -0.430177   -1.292220   -0.709512    11.00000   -1.50000
AFIX   0

C0AA  1   -0.380366   -1.387110   -0.304950    11.00000    0.04014    0.03773 =
         0.04386    0.00694    0.01818   -0.00081
AFIX 137
H0AA  2   -0.372324   -1.425105   -0.365546    11.00000   -1.50000
H0AB  2   -0.412804   -1.481991   -0.289767    11.00000   -1.50000
H0AC  2   -0.342198   -1.405249   -0.259310    11.00000   -1.50000
AFIX   0
O2AA  3   -0.511321   -1.171716   -0.361046    11.00000    0.02599    0.05755 =
         0.03530    0.00112    0.01388   -0.00929

O2    3   -0.485954   -0.766588   -0.853133    11.00000    0.04640    0.05560 =
         0.02902   -0.00267    0.01238    0.02560
HKLF 4

REM  fxm-zy-tbsoh-135k in P21 #4
REM R1 =  0.0608 for    6165 Fo > 4sig(Fo)  and  0.0671 for all    6769 data
REM    431 parameters refined using      1 restraints

END

WGHT      0.1193      0.5540

REM Highest difference peak  0.529,  deepest hole -0.477,  1-sigma level  0.073
Q1    1  -0.1761 -0.5255 -0.3550  11.00000  0.05    0.53
Q2    1  -0.1697 -0.6872 -0.3389  11.00000  0.05    0.51
Q3    1  -0.1710 -1.4250 -0.8425  11.00000  0.05    0.50
Q4    1  -0.1104 -0.5373 -0.2828  11.00000  0.05    0.49
Q5    1  -0.1591 -1.7039 -0.7955  11.00000  0.05    0.49
Q6    1  -0.1548 -0.4184 -0.2806  11.00000  0.05    0.45
Q7    1  -0.1813 -1.5860 -0.8618  11.00000  0.05    0.43
Q8    1  -0.1147 -0.7002 -0.3039  11.00000  0.05    0.43
Q9    1  -0.1669 -1.7313 -0.8178  11.00000  0.05    0.42
Q10   1  -0.1062 -1.5713 -0.7924  11.00000  0.05    0.38
Q11   1  -0.1196 -0.4267 -0.3608  11.00000  0.05    0.38
Q12   1  -0.1183 -1.4137 -0.8058  11.00000  0.05    0.35
Q13   1  -0.1233 -1.6850 -0.8617  11.00000  0.05    0.35
Q14   1  -0.4871 -1.0812 -0.5166  11.00000  0.05    0.30
Q15   1  -0.4255 -1.1209 -0.3457  11.00000  0.05    0.28
Q16   1  -0.0375 -1.8400 -0.8202  11.00000  0.05    0.27
Q17   1  -0.3334 -1.1615 -0.7767  11.00000  0.05    0.27
Q18   1  -0.3778 -0.8856 -0.6622  11.00000  0.05    0.26
Q19   1  -0.1958 -0.3054 -0.2785  11.00000  0.05    0.25
Q20   1  -0.4792 -0.8340 -1.0018  11.00000  0.05    0.25
;
_shelx_res_checksum              7172
_shelx_SHELXL_version_number     2014/7
_olex2_date_sample_data_collection 2017-01-10
_olex2_submission_special_instructions 'No special instructions were received'
